# Supplementary material for: Surface and Structural Studies of Age-Related Changes in Dental Enamel: An Animal Model
Source: Materials (Basel). 2022 Jun 3;15(11):3993. doi: 10.3390/ma15113993 (PMC9182525; doi:10.3390/ma15113993)
Supplement: Supplementary file 1 [file materials-15-03993-s001.zip]

Archive with 1 entries (1 files):
- materials-1721822-supplementary.pdf
